# Supplementary material for: Potentially inappropriate prescriptions according to explicit and implicit criteria in patients with multimorbidity and polypharmacy. MULTIPAP: A cross-sectional study
Source: PLoS One. 2020 Aug 12;15(8):e0237186. doi: 10.1371/journal.pone.0237186 (PMC7423095; doi:10.1371/journal.pone.0237186)
Supplement: S1 Table — (XLSX) [file pone.0237186.s001.xlsx]

## Sheet: additional file 1
S1 Table. Qualitative distribution of drug type and inadequacy in the 4 questions with the greatest relative weight in the Medication Appropriateness Index of total prescriptions (n=4.386)
	Total Prescriptions		n=4386		No Indication				Non Effectiveness				Incorrect Dosage				Drug-Drug Interaction
	Omeprazole	291	291 (6.63%)	A02BC01	Omeprazole	117	117 (2.67%)	A02BC01	Omeprazole	117	117 (2.67%)	A02BC01	Omeprazole	119	119 (2.71%)	A02BC01	Omeprazol	133	133 (3.03%)
	Acetylsalicylic acid (antiplatelet)	216	216 (4.92%)	B01AC06	Acetylsalicylic acid (antiplatelet)	43	43 (0.98%)	B01AC06	Acetylsalicylic acid (antiplatelet)	44	44 (1%)	B01AC06	Acetylsalicylic acid (antiplatelet)	50	50 (1.14%)	B01AC06	Ácido acetilsalicílico (antiagregante)	50	50 (1.14%)
	Simvastatin	186	186 (4.24%)	A12AX93	Calcium carbonate / cholecalciferol	19	19 (0.43%)	N05BA06	Lorazepam	35	35 (0.8%)	N05BA06	Lorazepam	23	23 (0.52%)	N05BA06	Lorazepam	32	32 (0.73%)
	Acetaminophen	180	180 (4.1%)	N05BA06	Lorazepam	17	17 (0.39%)	C10AA01	Simvastatin	33	33 (0.75%)	A12AX93	Calcium carbonate / cholecalciferol	22	22 (0.5%)	C10AA01	Simvastatina	23	23 (0.52%)
	Metformin	152	152 (3.47%)	A02BA02	Ranitidin	13	13 (0.3%)	N05BA08	Bromazepam	28	28 (0.64%)	C10AA01	Simvastatin	22	22 (0.5%)	N02AJ13	Tramadol y paracetamol	23	23 (0.52%)
	Atorvastatin	132	132 (3.01%)	N05BA08	Bromazepam	10	10 (0.23%)	N05CD06	Lormetazepam	22	22 (0.5%)	A02BA02	Ranitidin	19	19 (0.43%)	A12AX93	Calcio carbonato / colecalciferol	20	20 (0.46%)
	lexothyroxin	119	119 (2.71%)	A02BC02	Pantoprazole	9	9 (0.21%)	A12AX93	Calcium carbonate / cholecalciferol	20	20 (0.46%)	C10AA05	Atorvastatin	18	18 (0.41%)	M04AA01	Alopurinol	18	18 (0.41%)
	Enalapril	109	109 (2.49%)	C10AA01	Simvastatin	9	9 (0.21%)	M01AX25	Chondroitinsulphate	20	20 (0.46%)	N02BE01	Acetaminophen	13	13 (0.3%)	N05BA08	Bromazepam	17	17 (0.39%)
	Bisoprolol	90	90 (2.05%)	A11CC06	Calcifediol	8	8 (0.18%)	N05BA01	Diazepam	17	17 (0.39%)	N05BA08	Bromazepam	12	12 (0.27%)	N05CD06	Lormetazepam	16	16 (0.36%)
	Lorazepam	80	80 (1.82%)	A03FA56	Clebopride in association	7	7 (0.16%)	A02BA02	Ranitidin	16	16 (0.36%)	A02BC02	Pantoprazole	10	10 (0.23%)	N03AX16	Pregabalin	14	14 (0.32%)
Qualitative distribution of drug type and inadequacy in the 4 questions with the highest relative weight in the Medication Appropriateness Index of total patients (n=589)
	Total Prescriptions		n=589		No Indication				Non Effectiveness				Incorrect Dosage				Drug-Drug Interaction
	Omeprazole	291	291 (49.41%)	A02BC01	Omeprazole	117	117 (19.86%)	A02BC01	Omeprazole	117	117 (19.86%)	A02BC01	Omeprazole	119	119 (20.2%)	A02BC01	Omeprazol	133	133 (22.58%)
	Acetylsalicylic acid (antiplatelet)	216	216 (36.67%)	B01AC06	Acetylsalicylic acid (antiplatelet)	43	43 (7.3%)	B01AC06	Acetylsalicylic acid (antiplatelet)	44	44 (7.47%)	B01AC06	Acetylsalicylic acid (antiplatelet)	50	50 (8.49%)	B01AC06	Ácido acetilsalicílico (antiagregante)	50	50 (8.49%)
	Simvastatin	186	186 (31.58%)	A12AX93	Calcium carbonate / cholecalciferol	19	19 (3.23%)	N05BA06	Lorazepam	35	35 (5.94%)	N05BA06	Lorazepam	23	23 (3.9%)	N05BA06	Lorazepam	32	32 (5.43%)
	Acetaminophen	180	180 (30.56%)	N05BA06	Lorazepam	17	17 (2.89%)	C10AA01	Simvastatin	33	33 (5.6%)	A12AX93	Calcium carbonate / cholecalciferol	22	22 (3.74%)	C10AA01	Simvastatina	23	23 (3.9%)
	Metformin	152	152 (25.81%)	A02BA02	Ranitidin	13	13 (2.21%)	N05BA08	Bromazepam	28	28 (4.75%)	C10AA01	Simvastatin	22	22 (3.74%)	N02AJ13	Tramadol y paracetamol	23	23 (3.9%)
	Atorvastatin	132	132 (22.41%)	N05BA08	Bromazepam	10	10 (1.7%)	N05CD06	Lormetazepam	22	22 (3.74%)	A02BA02	Ranitidin	19	19 (3.23%)	A12AX93	Calcio carbonato / colecalciferol	20	20 (3.4%)
	lexothyroxin	119	119 (20.2%)	A02BC02	Pantoprazole	9	9 (1.53%)	A12AX93	Calcium carbonate / cholecalciferol	20	20 (3.4%)	C10AA05	Atorvastatin	18	18 (3.06%)	M04AA01	Alopurinol	18	18 (3.06%)
	Enalapril	109	109 (18.51%)	C10AA01	Simvastatin	9	9 (1.53%)	M01AX25	Chondroitinsulphate	20	20 (3.4%)	N02BE01	Acetaminophen	13	13 (2.21%)	N05BA08	Bromazepam	17	17 (2.89%)
	Bisoprolol	90	90 (15.28%)	A11CC06	Calcifediol	8	8 (1.36%)	N05BA01	Diazepam	17	17 (2.89%)	N05BA08	Bromazepam	12	12 (2.04%)	N05CD06	Lormetazepam	16	16 (2.72%)
	Lorazepam	80	80 (13.58%)	A03FA56	Clebopride in association	7	7 (1.19%)	A02BA02	Ranitidin	16	16 (2.72%)	A02BC02	Pantoprazole	10	10 (1.7%)	N03AX16	Pregabalin	14	14 (2.38%)
