# Supplementary material for: Potentially inappropriate prescriptions according to explicit and implicit criteria in patients with multimorbidity and polypharmacy. MULTIPAP: A cross-sectional study
Source: PLoS One. 2020 Aug 12;15(8):e0237186. doi: 10.1371/journal.pone.0237186 (PMC7423095; doi:10.1371/journal.pone.0237186)
Supplement: S2 Table — Correlation between criteria. (XLSX) [file pone.0237186.s002.xlsx]

## Sheet: Anexo 2. Correlaciones
S2 Table. Correlation Table
	MAI	STOPP 2014	STOPP 2018	Beers 2019	Beers 2015
MAI	1
STOPP 2014	0.1849*	1
	0.0000
STOPP 2018	0.1928*	0.5558*	1
	0.0000	0.0000
Beers 2019	0.0718	0.0390	0.0290	1
	0.0817	0.3425	0.4816
Beers 2015	0.3111*	0.3583*	0.1867*	-0.0159	1
	0.0000	0.0000	0.0000	0.6985
*MAI: Medication Appropriateness Index
