# Supplementary material for: Potentially inappropriate prescriptions according to explicit and implicit criteria in patients with multimorbidity and polypharmacy. MULTIPAP: A cross-sectional study
Source: PLoS One. 2020 Aug 12;15(8):e0237186. doi: 10.1371/journal.pone.0237186 (PMC7423095; doi:10.1371/journal.pone.0237186)
Supplement: S3 Table — (XLSX) [file pone.0237186.s003.xlsx]

## Sheet: Tabla 6. Anexos
S3 Table. Quantitative distribution of summated MAI score according to the number of explicit criteria detected
	STOPP 2014			STOP 2008			Beers 2019			Beers 2015
No criteria (M, SD)	13.5 (14.4)	13.5	14.4	14.9 (14.1)	14.9	14.1	15.8 (16.5)	15.8	16.5	13.3 (14.4)	13.3	14.4
1 Criteria (M, SD)	20.1 (17.8)	20.1	17.8	19 (19.1)	19	19.1	17.5 (16.3)	17.5	16.3	15 (13.2)	15	13.2
2 or more criteria (M, SD)	21.5 (17.7)	21.5	17.7	24.2 (19.3)	24.2	19.3	19.3 (17.4)	19.3	17.4	24 (20.2)	24	20.2
*M: Mean; SD: Standard Deviation
*MAI: Medication Appropriateness Index
