# Supplementary material for: Potentially inappropriate prescriptions according to explicit and implicit criteria in patients with multimorbidity and polypharmacy. MULTIPAP: A cross-sectional study
Source: PLoS One. 2020 Aug 12;15(8):e0237186. doi: 10.1371/journal.pone.0237186 (PMC7423095; doi:10.1371/journal.pone.0237186)
Supplement: S4 Table — (XLSX) [file pone.0237186.s004.xlsx]

## Sheet: Additionally File 5
S4 Table. Factors associated with inappropripate prescribing as determined by MAI criteria, STOPP 2008 and 2014 versions and Beers 2015 and 2019 criteria
		MAI					STOPP 2014					STOPP 2008					Beers 2019					Beers 2015
		OR (95% CI)				p-value	OR (95% CI)				p-value	OR (95% CI)				p-value	OR (95% CI)				p-value	OR (95% CI)				p-value
	Gender
	Male	Ref.					Ref.					-					-					-
	Female	1.45 (0.65;3.23)	1.45	0.65	3.23	0.358	1.66 (1.17;2.36)	1.66	1.17	2.36	0.005	-					-					-
	Social class according to occupation	-					-					-
	Supervisors, managers, and directors	-					-					-					Ref					-
	Skilled primary sector	-					-					-					1.09 (0.75;1.57)	1.09	0.75	1.57	0.662	-
	Unskilled	-					-					-					0.61 (0.40;0.95)	0.61	0.40	0.95	0.027	-
	Number of chronic illnesses	-					-					0.92 (0.84;1.00)	0.92	0.84	1.00	0.058	-					-
	High blood pressure	-					-					-					0.65 (0.43;1.00)	0.65	0.43	1.00	0.048	-
	Diabetes	-					-					-					-					0.51 (0.33;0.78)	0.51	0.33	0.78	0.002
	Osteoarthritis (knee, hand, hip or other)	-					1.37 (0.94;1.98)	1.37	0.94	1.98	0.099	1.54 (1.09;2.18)	1.54	1.09	2.18	0.014	-					-
	Anxiety/Depression	1.31 (0.79;2.17)	1.31	0.79	2.17	0.006	1.21 (1;1.46)	1.21	1	1.46	0.056	1.18 (0.97;1.43)	1.18	0.97	1.43	0.092	-					1.51 (1.23;1.85)	1.51	1.23	1.85	<0.001
	Hypothyroidism	-					-					-					-					-
	Ishcemic heart disease	0.46 (0.16;1.35)	0.46	0.16	1.35	0.158	-					1.99 (1.28;3.09)	1.99	1.28	3.09	0.002	-					-
	COPD	0.43 (0.15;1.24)	0.43	0.15	1.24	0.119	-					-					-					-
	Asthma	0.18 (0.06;0.53)	0.18	0.06	0.53	0.002	-					-					-					-
	Esophageal diseases/peptic ulcers	-					2.16 (1.13;4.14)	2.16	1.13	4.14	0.02	-					-					-
	Osteoporosis	-					-					-					-					-
	Number of drugs
	5-6	Ref.					Ref.					Ref.					-					Ref.
	7-9	2.11 (0.88;5.01)	2.11	0.88	5.01	0.092	1.77 (1.22;2.55)	1.77	1.22	2.55	0.002	1.54 (1.06;2.23)	1.54	1.06	2.23	0.023	-					1.93 (1.23;3.02)	1.93	1.23	3.02	0.004
	≥10	20.86 (2.09;207.78)	20.86	2.09	207.78	0.010	4.96 (2.77;8.88)	4.96	2.77	8.88	<0.001	7.88 (4.48;13.86)	7.88	4.48	13.86	<0.001	-					3.31 (1.77;6.22)	3.31	1.77	6.22	<0.001
	Physician Characteristics
	Age	-					-					-					-					-
	Gender
	Male	Ref.					-					-					-					Ref
	Female	1.98 (0.86;4.53)	1.98	0.86	4.53	0.108	-					-					-					1.48 (1.01;2.18)	1.48	1.01	2.18	0.045
	Average lenght of physician career
	1-14 years	Ref.					-					-					-
	15-19 years	11.68 (2.72;50.09)	11.68	2.72	50.09	0.001	-					-					-
	20 or more years	5.09 (1.95;13.30)	5.09	1.95	13.30	0.001	-					-					-
	Posgraduate Medical Education Trainer	-					-					-					-
	PseudoR2	0.1833					0.087					0.1014					0.0235					0.1013
	AIC	239.8					745.5					739.7					731.8					652.3
	BIC	274.6					771.8					766					753.8					683
	AUC	0.784					0.7					0.701					0.595					0.725
	Sensitivity	99.6					73.2					49					100					94.0
	Specificity	2.9					58.1					82.4					0					26.0
	*P<0.05
